# Supplementary material for: Proteomics Parameters for Assessing Authenticity of Grated Grana Padano PDO Cheese: Results from a Three-Year Survey
Source: Foods. 2024 Jan 23;13(3):355. doi: 10.3390/foods13030355 (PMC10855795; doi:10.3390/foods13030355)
Supplement: Supplementary file 1 [file foods-13-00355-s001.zip]

Archive with 3 entries (3 files):
- Figure S1. Correlation of Ras value with FAA content in grated GP cheese samples..pdf
- Table S1 - Countries of the survey.pdf
- Table S2. Free amino acid composition (% cheese protein) of grated GP cheese samples.xlsx
