# Supplementary material for: Proteomics Parameters for Assessing Authenticity of Grated Grana Padano PDO Cheese: Results from a Three-Year Survey
Source: Foods. 2024 Jan 23;13(3):355. doi: 10.3390/foods13030355 (PMC10855795; doi:10.3390/foods13030355)
Supplement: Supplementary file 1 [file foods-13-00355-s001.zip › Table S2. Free amino acid composition (% cheese protein) of grated GP cheese samples.xlsx]

## Sheet: Foglio 1
Table S2. Free amino acid composition (% cheese protein) of grated Grana Padano PDO cheese samples
SAMPLE CODE	Asp	Thr	Ser	Asn	Glu	Gln	Gly	Ala	Cit	Val	Met	Ile	Leu	Tyr	Phe	Gaba	Orn	Lys	His	Arg	Pro	TOT	TOT + 2 SD
1	0.608	0.562	0.862	0.734	2.915	0.197	0.447	0.482	0.19	1.265	0.377	1.124	1.488	0.478	0.942	0.038	0.109	2.018	0.443	0.604	1.792	17.675	18.6294
2	0.698	0.638	0.944	0.717	3.145	0.211	0.47	0.516	0.627	1.335	0.438	1.207	1.605	0.538	0.942	0	0.093	2.196	0.524	0.185	1.862	18.891	19.9111
3	0.874	0.632	1.183	0.757	3.542	0.259	0.571	0.575	0.829	1.583	0.474	1.375	1.748	0.562	1.126	0.047	0.163	2.61	0.564	0	1.891	21.365	22.5187
4	0.496	0.412	0.745	0.621	2.526	0.206	0.404	0.384	0.231	1.05	0.346	0.946	1.282	0.456	0.836	0.055	0.108	1.757	0.486	0.489	1.426	15.262	16.0861
5	0.522	0.586	0.907	0.78	2.955	0.223	0.377	0.47	0.638	1.365	0.45	1.19	1.706	0.373	0.962	0.087	0.206	2.111	0.353	0	1.818	18.079	19.0553
6	0.71	0.575	0.997	0.675	2.864	0.128	0.398	0.492	0.586	1.317	0.416	1.182	1.628	0.368	0.934	0.069	0.12	2.032	0.454	0.098	1.781	17.824	18.7865
7	0.682	0.516	0.815	0.606	2.415	0.117	0.29	0.361	0.362	1.114	0.325	1.017	1.601	0.288	0.822	0	0.061	1.75	0.401	0.253	1.477	15.273	16.0977
8	0.569	0.443	0.873	0.632	2.582	0.199	0.38	0.422	0.624	1.219	0.398	1.012	1.505	0.317	0.897	0	0.122	1.887	0.476	0.075	1.424	16.056	16.923
9	0.528	0.494	0.779	0.701	2.444	0.052	0.347	0.392	0.542	1.129	0.325	1.04	1.541	0.302	0.771	0	0.145	1.91	0.449	0.113	1.388	15.392	16.2232
10	0.453	0.482	0.839	0.723	2.528	0.097	0.363	0.386	0.521	1.09	0.356	0.934	1.441	0.344	0.841	0	0.07	1.834	0.409	0.188	1.348	15.247	16.0703
11	0.568	0.5	0.8	0.706	2.663	0.182	0.346	0.409	0.169	1.177	0.423	0.884	1.539	0.323	0.846	0	0.018	1.977	0.514	0.722	1.368	16.134	17.0052
12	0.58	0.485	1.006	0.554	3.078	0.125	0.401	0.477	0.46	1.24	0.437	1.086	1.558	0.361	0.899	0	0.055	1.998	0.505	0.307	1.581	17.193	18.1214
13	0.569	0.485	0.81	0.619	2.58	0.178	0.34	0.414	0.153	1.213	0.401	1.019	1.535	0.33	0.887	0	0	1.867	0.496	0.647	1.399	15.942	16.8029
14	0.525	0.546	0.792	0.69	2.622	0.091	0.31	0.425	0.394	1.201	0.396	0.923	1.562	0.337	0.894	0	0.106	1.794	0.494	0.324	1.374	15.8	16.6532
15	0.643	0.503	0.868	0.735	2.959	0.169	0.429	0.477	0.334	1.241	0.458	1.137	1.699	0.347	0.962	0	0.245	2.133	0.493	0	1.614	17.446	18.3881
16	0.56	0.491	0.816	0.851	2.851	0.172	0.396	0.428	0.232	1.216	0.373	1.096	1.58	0.341	0.909	0	0.241	2.09	0.429	0	1.736	16.808	17.7156
17	0.659	0.518	0.974	0.759	2.775	0.108	0.393	0.444	0.428	1.266	0.405	1.005	1.68	0.497	0.873	0	0.284	2.124	0.504	0	1.835	17.531	18.4777
18	0.552	0.515	0.819	0.769	2.582	0.218	0.334	0.376	0.57	1.212	0.403	0.918	1.49	0.323	0.825	0	0.082	1.976	0.458	0	1.565	15.987	16.8503
19	0.538	0.446	0.691	0.782	2.68	0.146	0.38	0.4	0.467	1.217	0.399	0.919	1.563	0.323	0.839	0	0.171	1.999	0.402	0	1.716	16.078	16.9462
20	0.59	0.537	0.833	0.66	2.442	0.12	0.361	0.425	0.39	1.152	0.3	0.868	1.424	0.324	0.824	0.079	0.06	1.726	0.4	0.25	1.487	15.252	16.0756
21	0.571	0.551	0.81	0.719	2.667	0.14	0.349	0.417	0.442	1.258	0.399	1.056	1.631	0.412	0.933	0	0.089	2.01	0.482	0.245	1.682	16.863	17.7736
22	0.652	0.506	0.917	0.815	2.89	0.146	0.407	0.453	0.597	1.279	0.412	1.032	1.629	0.316	0.967	0	0.167	2.051	0.453	0	1.73	17.419	18.3596
23	0.683	0.459	0.88	0.6	2.654	0.153	0.384	0.389	0.529	1.242	0.458	0.947	1.531	0.344	0.87	0	0.151	2.024	0.443	0	1.561	16.302	17.1823
24	0.634	0.436	0.787	0.521	2.732	0.202	0.421	0.398	0.566	1.145	0.359	0.97	1.464	0.359	0.768	0.051	0.099	1.769	0.536	0.102	1.498	15.817	16.6711
25	0.481	0.467	0.823	0.73	2.719	0.192	0.422	0.382	0.531	1.19	0.388	1.029	1.512	0.45	0.798	0.08	0.06	1.825	0.471	0.158	1.532	16.24	17.117
26	0.58	0.494	0.624	0.586	2.701	0.134	0.371	0.392	0.582	1.086	0.351	0.972	1.439	0.399	0.807	0.057	0.123	1.752	0.513	0	1.457	15.42	16.2527
27	0.489	0.568	0.799	0.789	2.703	0.282	0.377	0.432	0.623	1.232	0.386	1.027	1.538	0.425	0.855	0.08	0.069	1.943	0.534	0.156	1.548	16.855	17.7652
28	0.529	0.538	0.74	0.652	2.687	0.125	0.366	0.41	0.521	1.182	0.344	0.973	1.429	0.373	0.861	0.072	0.205	1.792	0.47	0	1.535	15.804	16.6574
29	0.578	0.416	0.707	0.613	2.666	0.13	0.457	0.418	0.347	1.11	0.37	0.972	1.503	0.478	0.797	0.063	0.339	1.726	0.482	0	1.554	15.726	16.5752
30	0.748	0.471	0.826	0.529	2.847	0.196	0.46	0.429	0.641	1.265	0.388	1.074	1.557	0.48	0.874	0.067	0.172	1.944	0.521	0	1.602	17.091	18.0139
31	0.789	0.458	0.881	0.46	2.647	0.17	0.434	0.434	0.583	1.252	0.418	1.108	1.582	0.457	0.886	0.079	0.151	1.857	0.366	0	1.551	16.563	17.4574
32	0.562	0.544	0.828	0.76	3.048	0.181	0.477	0.48	0.641	1.366	0.416	1.127	1.666	0.447	0.982	0.09	0.235	2.147	0.575	0	1.753	18.325	19.3146
33	0.538	0.398	0.78	0.651	2.808	0.13	0.464	0.415	0.538	1.196	0.403	1.013	1.453	0.42	0.87	0.081	0.167	1.932	0.498	0.082	1.508	16.345	17.2276
34	0.558	0.496	0.855	0.707	2.929	0.08	0.435	0.423	0.604	1.276	0.392	1.105	1.606	0.429	0.93	0	0.187	1.9	0.262	0	1.556	16.73	17.6334
35	0.565	0.531	0.793	0.554	2.458	0.115	0.323	0.387	0.497	1.093	0.304	0.964	1.306	0.388	0.803	0.07	0.045	1.624	0.403	0.208	1.405	14.836	15.6371
36	0.634	0.48	0.757	0.503	2.547	0.056	0.372	0.401	0.55	1.101	0.339	0.954	1.379	0.427	0.818	0.052	0.108	1.626	0.371	0.092	1.448	15.015	15.8258
37	0.838	0.61	0.838	0.429	2.697	0.166	0.372	0.447	0.564	1.22	0.352	1.046	1.506	0.483	0.885	0	0.197	1.816	0.448	0.047	1.638	16.599	17.4953
38	0.665	0.39	0.686	0.211	1.982	0.062	0.277	0.304	0.314	0.85	0.238	0.766	1.052	0.299	0.596	0	0.052	1.28	0.279	0.262	1.087	11.652	12.2812
39	0.577	0.654	0.957	0.73	2.983	0.136	0.409	0.504	0.37	1.341	0.379	1.045	1.609	0.417	0.856	0.045	0.033	2.124	0.53	0.469	1.576	17.744	18.7022
40	0.767	0.596	1.176	0.653	3.317	0.087	0.584	0.595	0.648	1.468	0.395	1.166	1.75	0.533	0.969	0.128	0.359	2.325	0.559	0	1.818	19.893	20.9672
41	0.447	0.412	0.722	0.443	2.097	0.071	0.314	0.343	0.321	0.953	0.29	0.841	1.192	0.284	0.595	0.041	0.082	1.452	0.346	0.214	1.049	12.509	13.1845
42	0.561287	0.476585	0.732	0.513	2.629	0.191	0.341	0.396	0.405	1.133	0.343	0.823	1.394	0.283	0.743	0.064	0.246	1.773	0.419	0.177	1.28	14.9229	15.7287
43	0.43784	0.41184	0.67808	0.56576	2.55736	0.1404	0.38376	0.39832	0.51584	1.108	0.3068	0.852	1.3208	0.34216	0.7176	0.06344	0.06864	1.73576	0.40976	0.14456	1.34056	14.4993	15.2822
44	0.544	0.633	0.816	0.711	2.856	0.183	0.402	0.497	0.719	1.315	0.414	1.059	1.771	0.423	0.961	0.061	0.132	2.13	0.49	0	1.655	17.772	18.7317
45	0.696	0.617	1.036	0.703	3.16	0.108	0.493	0.524	0.642	1.433	0.455	1.203	1.79	0.442	0.908	0.072	0.098	2.254	0.454	0.188	1.777	19.053	20.0819
46	0.52416	0.4576	0.82472	0.52832	2.4232	0.08736	0.36504	0.39936	0.49608	1.05872	0.39312	0.88504	1.4144	0.3588	0.702	0.06032	0.11336	1.73576	0.364	0.07488	1.32392	14.5902	15.378
47	0.574	0.357	0.843	0.526	2.73	0.072	0.433	0.405	0.503	1.097	0.352	0.91	1.385	0.387	0.752	0.059	0.182	1.9	0.321	0	1.257	15.045	15.8574
48	0.711	0.693	0.824	0.603	3.055	0.147	0.399	0.478	0.499	1.362	0.438	1.081	1.696	0.383	0.918	0.06	0.285	2.188	0.535	0	1.758	18.113	19.0911
49	0.539	0.488	0.925	0.648	2.821	0.09	0.423	0.414	0.551	1.184	0.357	0.988	1.54	0.375	0.765	0.033	0.067	1.896	0.444	0.147	1.448	16.143	17.0147
50	0.467	0.46	0.76	0.613	2.55	0.132	0.381	0.42	0.438	1.071	0.326	0.849	1.424	0.356	0.734	0.051	0.039	1.728	0.486	0.269	1.329	14.883	15.6867
51	0.558	0.525	0.787	0.577	2.625	0.161	0.369	0.406	0.455	1.179	0.4	0.897	1.469	0.389	0.772	0.04	0.077	1.876	0.336	0.131	1.419	15.448	16.2822
52	0.529	0.483	0.83	0.59	2.704	0.128	0.405	0.399	0.539	1.117	0.33	0.878	1.441	0.329	0.74	0.038	0.077	1.855	0.468	0.132	1.39	15.402	16.2337
53	0.541	0.46	0.829	0.618	2.766	0.135	0.424	0.42	0.489	1.181	0.38	0.927	1.439	0.378	0.765	0.049	0.058	1.96	0.484	0.229	1.432	15.964	16.8261
54	0.58552	0.41704	0.7748	0.48672	2.55216	0.12896	0.39624	0.39104	0.4056	1.0764	0.34528	0.85592	1.35928	0.35776	0.71448	0.04056	0.06552	1.78152	0.42224	0.21528	1.3208	14.6931	15.4865
55	0.518	0.42	0.652	0.418	2.132	0.145	0.326	0.35	0.437	0.98	0.321	0.811	1.263	0.285	0.689	0.048	0.107	1.517	0.406	0.098	1.089	13.012	13.7146
56	0.465	0.469	0.723	0.623	2.568	0.087	0.375	0.397	0.517	1.085	0.348	0.874	1.405	0.383	0.759	0.038	0.16	1.784	0.312	0	1.369	14.741	15.537
57	0.595	0.578	0.816	0.598	2.735	0.15	0.362	0.426	0.433	1.22	0.397	1.032	1.597	0.392	0.851	0.047	0.082	1.984	0.366	0.323	1.433	16.417	17.3035
58	0.46512	0.5253	0.79458	0.59058	2.4429	0.11118	0.31518	0.38352	0.38658	1.08834	0.33864	0.91	1.376	0.36006	0.72318	0.06324	0.05712	1.7187	0.32844	0.2652	1.34232	14.5862	15.3738
59	0.701	0.421	0.911	0.546	2.704	0.149	0.475	0.454	0.597	1.255	0.401	1.008	1.605	0.461	0.839	0.087	0.102	1.956	0.356	0.126	1.461	16.615	17.5122
60	0.55105	0.41612	0.72615	0.51912	2.51938	0.15553	0.39037	0.40479	0.24617	1.08459	0.35535	0.88477	1.402	0.36166	0.72409	0.06077	0.264	1.79632	0.32857	0	1.31943	14.5102	15.2938
61	0.559	0.546	0.849	0.661	2.816	0.146	0.405	0.433	0.564	1.18	0.357	0.984	1.588	0.388	0.833	0.066	0.091	1.92	0.372	0.159	1.483	16.4	17.2856
62	1.142	0.934	1.408	0.852	4.406	0.173	0.652	0.735	0.849	2.004	0.654	1.599	2.309	0.643	1.496	0.047	0.315	3.101	0.743	0	2.453	26.515	27.9468
63	0.898	0.502	0.931	0.274	2.985	0.187	0.5	0.485	0.614	1.356	0.413	1.191	1.806	0.459	0.952	0.043	0.09	2.236	0.494	0.139	1.529	18.084	19.0605
64	0.498	0.438	0.738	0.613	2.558	0.163	0.42	0.437	0.307	1.099	0.37	0.935	1.447	0.414	0.805	0.022	0.315	1.92	0.416	0	1.451	15.366	16.1958
65	0.452	0.485	0.741	0.587	2.349	0.145	0.304	0.352	0.522	0.982	0.364	0.926	1.381	0.321	0.728	0.071	0.089	1.619	0.332	0	1.231	13.981	14.736
66	0.591	0.574	0.808	0.642	2.781	0.161	0.394	0.471	0.575	1.2	0.433	1.049	1.603	0.418	0.9	0.035	0.141	1.941	0.477	0.055	1.508	16.757	17.6619
67	0.56	0.615	0.955	0.736	2.845	0.137	0.407	0.474	0.549	1.218	0.412	1.094	1.673	0.379	0.871	0.087	0.081	1.945	0.513	0.182	1.525	17.258	18.1899
68	0.594	0.421	0.67	0.427	2.356	0.12	0.367	0.37	0.299	0.987	0.356	0.905	1.371	0.338	0.727	0.052	0.239	1.592	0.364	0	1.258	13.813	14.5589
69	0.606	0.745	0.973	0.791	2.902	0.254	0.396	0.539	0.438	1.329	0.463	1.169	1.831	0.501	0.984	0.074	0.053	2.174	0.522	0.417	1.732	18.893	19.9132
70	0.607	0.619	0.963	0.733	3.05	0.166	0.454	0.474	0.332	1.306	0.457	1.164	1.767	0.48	1.014	0.036	0.069	2.136	0.542	0.414	1.821	18.604	19.6086
71	0.533	0.565	0.934	0.719	2.832	0.144	0.409	0.466	0.315	1.2	0.407	1.094	1.667	0.426	0.89	0.049	0.052	1.988	0.473	0.4	1.552	17.115	18.0392
72	0.53	0.608	0.773	0.668	2.688	0.21	0.366	0.428	0.376	1.191	0.407	1.019	1.596	0.333	0.919	0.024	0.229	1.916	0.481	0	1.492	16.254	17.1317
73	0.54	0.526	0.644	0.759	2.938	0.185	0.462	0.518	0.282	1.196	0.394	1.01	1.69	0.478	0.887	0.048	0.365	2.025	0.548	0	1.661	17.156	18.0824
74	0.487	0.51	0.869	0.671	2.692	0.168	0.386	0.4	0.264	1.171	0.324	0.931	1.552	0.384	0.757	0.046	0.058	1.874	0.477	0.469	1.415	15.905	16.7639
75	0.756	0.486	1.021	0.7	3.065	0.115	0.546	0.524	0.64	1.327	0.441	1.077	1.75	0.418	0.932	0.113	0.155	2.128	0.516	0.107	1.702	18.519	19.519
76	0.561	0.579	1.01	0.808	2.936	0.226	0.526	0.501	0.747	1.418	0.473	1.107	1.871	0.496	1.02	0.313	0.122	2.295	0.561	0	1.817	19.387	20.4339
77	0.904	0.714	1.284	0.666	3.523	0.079	0.489	0.545	0.61	1.57	0.53	1.243	1.958	0.559	1.099	0.056	0.086	2.479	0.599	0.28	1.922	21.195	22.3395
78	0.672	0.754	1.404	0.889	3.82	0.139	0.488	0.583	0.266	1.556	0.514	1.294	2.013	0.57	1.085	0.083	0.062	2.583	0.633	0.796	1.916	22.12	23.3145
79	0.673	0.728	1.102	0.771	3.327	0.261	0.43	0.458	0.243	1.389	0.451	1.164	1.891	0.511	0.954	0.07	0.033	2.267	0.592	0.657	1.8	19.772	20.8397
80	0.349	0.355	0.629	0.522	2.098	0.128	0.312	0.3	0.307	0.876	0.336	0.7	1.13	0.284	0.572	0	0.053	1.44	0.368	0.195	1.039	11.993	12.6406
81	0.553	0.46	0.815	0.605	2.845	0.102	0.416	0.419	0.439	1.113	0.413	0.891	1.501	0.366	0.785	0	0.164	1.922	0.312	0	1.484	15.605	16.4477
82	0.707	0.752	1.101	0.887	3.512	0.285	0.473	0.505	0.571	1.506	0.477	1.244	1.997	0.572	1.084	0.073	0.109	2.503	0.555	0.306	1.972	21.191	22.3353
83	0.407	0.405	0.535	0.538	2.241	0.093	0.305	0.311	0.281	0.883	0.317	0.728	1.263	0.385	0.603	0.055	0.176	1.471	0.351	0	1.144	12.492	13.1666
84	0.758	0.796	1.124	0.842	3.402	0.184	0.462	0.533	0.641	1.549	0.46	1.158	2.002	0.594	1.09	0.091	0.15	2.515	0.627	0	1.97	20.948	22.0792
85	0.753	0.689	1.258	0.854	3.698	0.133	0.562	0.585	0.681	1.535	0.502	1.267	2.019	0.608	1.077	0	0.163	2.583	0.658	0	2.063	21.688	22.8592
86	0.516	0.679	0.944	0.831	3.089	0.239	0.412	0.488	0.429	1.405	0.477	1.068	1.805	0.493	0.903	0	0.082	2.143	0.671	0.357	1.667	18.698	19.7077
87	0.567	0.621	0.934	0.835	3.084	0.141	0.48	0.517	0.748	1.368	0.386	1.123	1.715	0.522	0.921	0.091	0.178	2.277	0.416	0	1.75	18.674	19.6824
88	0.595	0.536	0.983	0.763	3.142	0.178	0.511	0.522	0.677	1.378	0.422	1.149	1.716	0.528	0.921	0.082	0.091	2.237	0.521	0.226	1.803	18.981	20.006
89	0.583	0.549	0.901	0.595	2.628	0.126	0.395	0.439	0.571	1.173	0.352	0.951	1.453	0.531	0.778	0	0.062	1.894	0.447	0.17	1.542	16.14	17.0116
90	0.342	0.324	0.574	0.473	1.936	0.111	0.335	0.319	0.23	0.843	0.26	0.712	1.126	0.341	0.615	0.061	0.052	1.416	0.437	0.31	1.17	11.987	12.6343
91	0.557	0.533	0.874	0.658	2.678	0.12	0.433	0.455	0.523	1.248	0.4	1.018	1.585	0.467	0.875	0.08	0.134	2.004	0.433	0.141	1.622	16.838	17.7473
92	0.67	0.515	0.766	0.704	3.131	0.038	0.475	0.514	0.643	1.24	0.458	1.193	1.691	0.585	0.857	0	0.227	2.055	0.156	0	1.875	17.793	18.7538
93	0.69	0.583	0.915	0.439	2.734	0.122	0.378	0.397	0.454	1.14	0.365	0.947	1.419	0.381	0.774	0.057	0.063	1.707	0.542	0.218	1.473	15.798	16.6511
94	0.648	0.498	0.982	0.564	2.8	0.104	0.423	0.444	0.586	1.268	0.395	1.018	1.496	0.426	0.808	0	0.136	2.008	0.485	0.071	1.573	16.733	17.6366
95	0.51	0.704	1.165	0.665	3.212	0.207	0.553	0.576	0.523	1.433	0.449	1.322	1.906	0.559	0.982	0.086	0.298	2.29	0.565	0	2.099	20.104	21.1896
96	0.664	0.599	0.922	0.666	2.924	0.175	0.437	0.487	0.706	1.329	0.408	1.077	1.624	0.47	0.909	0.074	0.096	2.124	0.543	0.073	1.709	18.016	18.9889
97	0.578	0.494	0.504	0.529	2.534	0.053	0.412	0.421	0.372	1.056	0.383	0.988	1.389	0.335	0.801	0.051	0.203	1.676	0.398	0	1.487	14.664	15.4559
98	0.614	0.702	0.886	0.737	3.16	0.115	0.413	0.502	0.696	1.472	0.409	1.113	1.744	0.52	0.94	0.07	0.167	2.32	0.637	0	1.995	19.212	20.2494
99	0.37	0.469	0.756	0.664	2.481	0.217	0.368	0.378	0.413	1.119	0.334	0.922	1.448	0.355	0.733	0.06	0.082	1.775	0.493	0.395	1.451	15.283	16.1083
100	0.678	0.638	1.07	0.593	2.873	0.092	0.417	0.505	0.561	1.358	0.466	1.168	1.697	0.466	0.905	0.09	0.056	2.184	0.454	0.18	1.816	18.267	19.2534
101	0.534	0.486	0.775	0.661	2.763	0.073	0.439	0.461	0.6	1.205	0.374	1.14	1.601	0.528	0.814	0.079	0.127	1.923	0.467	0.142	1.638	16.83	17.7388
102	0.515	0.625	0.893	0.682	2.767	0.089	0.385	0.477	0.497	1.275	0.363	1.125	1.597	0.577	0.837	0.086	0.077	1.956	0.554	0.308	1.837	17.522	18.4682
103	0.495	0.533	0.942	0.612	2.661	0.075	0.381	0.439	0.584	1.237	0.345	0.997	1.52	0.427	0.787	0	0.108	1.844	0.498	0.11	1.595	16.19	17.0643
104	0.591	0.487	0.79	0.538	2.445	0.175	0.349	0.356	0.463	1.1	0.349	0.889	1.332	0.518	0.718	0	0.072	1.697	0.402	0.176	1.264	14.711	15.5054
105	0.894	0.565	1.235	0.625	3.322	0.051	0.541	0.555	0.738	1.404	0.528	1.292	1.975	0.699	1.017	0	0.267	2.237	0.53	0	1.841	20.316	21.4131
106	0.558	0.509	0.628	0.568	2.434	0.1	0.399	0.444	0.63	1.053	0.339	0.883	1.445	0.499	0.707	0	0.178	1.723	0.361	0	1.292	14.75	15.5465
107	0.498	0.537	0.926	0.73	2.885	0.069	0.458	0.444	0.425	1.275	0.436	1.122	1.708	0.548	0.932	0	0.31	2.021	0.52	0	1.64	17.484	18.4281
108	0.416	0.494	0.682	0.589	2.452	0.107	0.325	0.379	0.483	1.04	0.319	0.85	1.399	0.417	0.742	0	0.099	1.771	0.481	0.171	1.384	14.6	15.3884
109	0.489	0.593	0.848	0.691	2.631	0.135	0.364	0.462	0.567	1.202	0.418	0.953	1.539	0.553	0.864	0.07	0.2	1.897	0.506	0	1.625	16.607	17.5038
110	0.64	0.624	0.953	0.875	3.258	0.25	0.465	0.491	0.795	1.446	0.494	1.306	1.947	0.603	1.014	0.06	0.083	2.526	0.61	0.108	1.899	20.447	21.5511
111	0.993	0.808	1.283	0.51	3.563	0.077	0.473	0.537	0.666	1.601	0.536	1.462	2.066	0.651	1.094	0.08	0.105	2.607	0.599	0.225	2.068	22.004	23.1922
112	0.656	0.484	0.903	0.841	3.102	0.132	0.515	0.453	0.646	1.313	0.443	1.281	1.803	0.504	0.901	0.068	0.132	2.255	0.54	0.108	1.763	18.843	19.8605
113	0.68	0.742	0.87	0.879	3.592	0.261	0.497	0.555	0.763	1.608	0.507	1.425	2.093	0.622	1.015	0	0.193	2.548	0.473	0	2.183	21.506	22.6673
114	0.86	0.61	1.225	0.807	3.733	0.164	0.642	0.599	0.781	1.562	0.547	1.523	2.137	0.588	1.04	0	0.188	2.65	0.576	0.113	2.103	22.448	23.6602
115	0.556	0.585	0.877	0.814	3.227	0.215	0.438	0.43	0.733	1.363	0.437	1.278	1.846	0.459	0.926	0	0.102	2.316	0.515	0.12	1.678	18.915	19.9364
116	1.01	0.779	1.117	0.546	3.637	0.099	0.483	0.551	0.692	1.554	0.445	1.378	1.824	0.512	1.013	0	0.126	2.581	0.665	0	2.043	21.055	22.192
117	0.85	0.739	1.031	0.565	3.115	0.164	0.425	0.488	0.674	1.343	0.499	1.37	1.952	0.586	0.998	0.063	0.196	2.207	0.635	0	1.78	19.68	20.7427
118	0.832	0.683	0.894	0.642	3.429	0.144	0.422	0.462	0.681	1.391	0.397	1.194	1.726	0.41	0.989	0.056	0.127	2.304	0.558	0	1.809	19.15	20.1841
119	0.778	0.644	0.855	0.586	3.148	0.023	0.462	0.471	0.402	1.287	0.424	1.215	1.73	0.497	0.896	0	0.308	2.191	0.602	0	1.768	18.287	19.2745
120	0.876	0.495	1.113	0.66	3.688	0.054	0.611	0.609	0.755	1.441	0.497	1.357	1.872	0.498	1.015	0	0.197	2.377	0.573	0	1.871	20.559	21.6692
121	0.773	0.646	1.003	0.727	3.356	0.11	0.572	0.599	0.723	1.485	0.439	1.249	1.775	0.547	1.084	0.074	0.187	2.316	0.494	0	1.855	20.014	21.0948
122	0.763	0.585	0.88	0.582	2.908	0.077	0.403	0.502	0.639	1.301	0.392	1.159	1.598	0.527	0.884	0.069	0.109	2.072	0.487	0	1.662	17.599	18.5493
123	0.762	0.59	0.93	0.755	3.036	0.094	0.522	0.527	0.715	1.314	0.412	1.187	1.732	0.432	1.026	0	0.133	2.305	0.602	0	1.638	18.712	19.7224
124	0.681	0.519	0.786	0.623	2.822	0.089	0.435	0.426	0.381	1.156	0.357	1.079	1.499	0.477	0.779	0.062	0.21	1.799	0.479	0.051	1.448	16.158	17.0305
125	0.59	0.524	0.8	0.558	2.742	0.057	0.37	0.385	0.38	1.078	0.357	1.028	1.525	0.487	0.766	0	0.06	1.844	0.534	0.285	1.514	15.884	16.7417
126	0.736	0.569	1.243	0.786	3.521	0.101	0.565	0.529	0.615	1.483	0.462	1.398	1.912	0.62	1.044	0	0.084	2.448	0.554	0.235	1.918	20.823	21.9474
127	0.816	0.675	0.898	0.541	3.247	0.085	0.43	0.478	0.391	1.362	0.397	1.256	1.826	0.56	0.913	0	0.041	2.238	0.624	0.511	1.708	18.997	20.0228
128	0.68	0.751	1.091	0.773	3.307	0.06	0.42	0.479	0.723	1.446	0.435	1.364	1.941	0.571	0.969	0.075	0.138	2.294	0.565	0.092	1.946	20.12	21.2065
129	0.596	0.553	0.897	0.662	3.087	0.061	0.427	0.452	0.44	1.222	0.383	1.139	1.636	0.506	0.854	0.06	0.059	2.089	0.541	0.264	1.639	17.567	18.5156
130	0.702	0.748	1.097	0.876	3.948	0	0.511	0.562	0.721	1.579	0.457	1.41	2.034	0.649	1.058	0.045	0.217	2.59	0.595	0	1.998	21.797	22.974
131	0.574	0.726	0.986	0.874	3.468	0.093	0.485	0.551	0.582	1.42	0.446	1.331	1.924	0.471	0.965	0.046	0.075	2.436	0.545	0.278	2.05	20.326	21.4236
132	0.455	0.608	0.852	0.744	3.146	0.101	0.401	0.439	0.529	1.238	0.378	1.14	1.659	0.445	0.856	0	0.162	2.093	0.507	0.095	1.687	17.535	18.4819
133	0.958	0.58	1.444	0.895	4.428	0.16	0.762	0.68	0.802	1.803	0.559	1.652	2.255	0.683	1.267	0	0.275	3.007	0.547	0	2.333	25.09	26.4449
134	0.445	0.444	0.765	0.507	2.194	0.087	0.309	0.324	0.175	0.898	0.283	0.887	1.225	0.343	0.603	0.042	0.028	1.517	0.398	0.438	1.217	13.129	13.838
135	0.83	0.61	1.284	0.908	4.097	0.052	0.642	0.577	0.507	1.696	0.569	1.519	2.15	0.541	1.154	0	0.332	2.779	0.308	0	2.37	22.925	24.163
136	0.419	0.371	0.713	0.483	2.139	0.069	0.305	0.289	0.234	0.855	0.25	0.849	1.191	0.347	0.58	0.04	0.039	1.362	0.34	0.262	1.145	12.282	12.9452
137	0.501	0.501	0.811	0.613	2.891	0.097	0.394	0.386	0.465	1.074	0.326	1.065	1.536	0.377	0.792	0	0.23	1.923	0.443	0	1.436	15.861	16.7175
138	0.742	0.759	1.038	0.74	3.497	0.068	0.437	0.496	0.571	1.364	0.432	1.337	1.905	0.635	0.992	0	0.123	2.252	0.636	0.188	1.893	20.105	21.1907
139	0.47	0.587	0.887	0.632	2.615	0.181	0.318	0.419	0.103	1.12	0.316	0.965	1.576	0.414	0.721	0.092	0	1.793	0.48	0.679	1.414	15.782	16.6342
140	0.589	0.563	0.955	0.677	3.29	0.074	0.492	0.52	0.693	1.427	0.428	1.113	1.836	0.389	0.958	0.093	0.152	2.332	0.55	0.07	1.759	18.96	19.9838
141	0.711	0.557	1.013	0.573	3.128	0.121	0.443	0.518	0.494	1.291	0.398	1.067	1.651	0.385	0.94	0	0.272	2.098	0.444	0	1.593	17.697	18.6526
142	0.674	0.61	1.015	0.601	2.86	0.109	0.399	0.429	0.646	1.291	0.39	1.103	1.731	0.503	0.941	0.077	0.098	2.052	0.491	0.104	1.607	17.731	18.6885
143	0.621	0.598	0.857	0.648	2.942	0.092	0.407	0.469	0.267	1.287	0.378	1.039	1.733	0.428	0.949	0.089	0.032	2.108	0.562	0.608	1.641	17.755	18.7138
144	0.589	0.584	0.918	0.834	3.585	0	0.54	0.535	0.49	1.484	0.442	1.168	1.891	0.446	0.951	0.077	0.373	2.393	0.595	0	1.95	19.845	20.9166
145	0.791	0.821	1.171	0.771	3.53	0.154	0.461	0.562	0.651	1.635	0.505	1.324	2.075	0.525	1.083	0.085	0.169	2.59	0.66	0.14	2.04	21.743	22.9171
146	0.558	0.646	0.995	0.705	2.937	0.238	0.371	0.431	0.39	1.268	0.369	1.1	1.709	0.414	0.971	0.083	0.044	2.035	0.444	0.4	1.588	17.696	18.6516
147	0.694	0.587	1.272	0.756	3.456	0	0.546	0.53	0.446	1.497	0.442	1.207	1.851	0.588	1.004	0.047	0.035	2.374	0.561	0.499	1.885	20.277	21.372
148	1.281	0.532	0.917	0.033	3.143	0	0.453	0.455	0.601	1.312	0.367	1.082	1.716	0.452	0.882	0.075	0.149	2.071	0.381	0.141	1.623	17.666	18.62
149	0.475	0.502	0.869	0.716	2.889	0.153	0.417	0.419	0.393	1.225	0.363	1.017	1.596	0.394	0.786	0.071	0.087	1.975	0.4	0.271	1.506	16.524	17.4163
150	0.632	0.492	1.065	0.757	3.218	0.07	0.548	0.503	0.66	1.384	0.413	1.178	1.773	0.496	0.943	0.088	0.151	2.269	0.608	0.284	1.781	19.313	20.3559
151	1.1	0.649	1.536	0.719	4.184	0	0.698	0.653	0.819	1.788	0.563	1.632	2.214	0.644	1.178	0	0.173	2.84	0.581	0.111	2.361	24.443	25.7629
152	0.677	0.657	1.179	0.746	3.469	0.101	0.465	0.47	0.74	1.423	0.46	1.333	1.851	0.531	0.992	0	0.105	2.283	0.534	0.092	1.789	19.897	20.9714
153	0.501	0.573	0.873	0.692	2.81	0.112	0.381	0.403	0.558	1.15	0.356	1.094	1.582	0.476	0.79	0.037	0.128	1.856	0.404	0.142	1.464	16.382	17.2666
154	0.913	0.773	1.298	0.722	3.694	0.061	0.525	0.574	0.825	1.6	0.508	1.436	1.988	0.576	1.072	0	0.127	2.564	0.653	0.124	2.066	22.099	23.2923
155	0.57	0.725	0.958	0.806	3.282	0.142	0.416	0.468	0.484	1.338	0.405	1.275	1.865	0.668	0.974	0	0.075	2.21	0.588	0.415	1.834	19.498	20.5509
156	0.864	0.762	1.165	0.715	3.625	0.062	0.475	0.514	0.17	1.524	0.457	1.376	1.929	0.67	1.083	0.027	0	2.435	0.626	0.769	2.018	21.266	22.4144
157	0.656	0.716	1.198	0.836	3.523	0.087	0.442	0.502	0.687	1.441	0.453	1.355	1.862	0.563	1.063	0	0.089	2.396	0.615	0.19	1.846	20.52	21.6281
158	0.615	0.709	1.152	0.797	3.396	0.064	0.426	0.475	0.691	1.394	0.43	1.216	1.732	0.584	1.013	0.028	0.161	2.299	0.519	0.06	1.792	19.553	20.6089
159	0.541	0.627	0.896	0.722	3.127	0.104	0.404	0.428	0.499	1.28	0.393	1.162	1.681	0.573	0.866	0	0.115	2.072	0.568	0.303	1.657	18.018	18.991
160	0.576	0.601	0.922	0.786	3.291	0.131	0.436	0.43	0.614	1.319	0.385	1.23	1.79	0.615	0.995	0	0.254	2.134	0.581	0	1.733	18.823	19.8394
161	0.608	0.594	0.988	0.754	3.391	0.036	0.481	0.457	0.562	1.385	0.413	1.256	1.839	0.509	0.907	0	0.231	2.303	0.605	0	1.812	19.131	20.1641
162	0.44	0.525	0.8	0.631	2.673	0.087	0.345	0.384	0.087	1.067	0.311	1.012	1.479	0.412	0.727	0.032	0.033	1.759	0.452	0.631	1.396	15.283	16.1083
163	0.534	0.503	0.829	0.703	3.328	0.103	0.469	0.444	0.142	1.258	0.372	1.161	1.767	0.392	0.939	0	0.581	2.161	0.073	0	1.641	17.4	18.3396
164	0.653	0.749	1.081	0.782	3.31	0.171	0.427	0.546	0.168	1.486	0.428	1.232	1.919	0.588	1.011	0.08	0	2.321	0.626	0.824	1.844	20.246	21.3393
165	0.566	0.515	0.941	0.682	3.198	0.122	0.505	0.494	0.642	1.402	0.38	1.122	1.755	0.462	0.889	0.062	0.206	2.208	0.558	0	1.689	18.398	19.3915
166	0.647	0.763	0.976	0.826	3.547	0.22	0.42	0.527	0.585	1.487	0.457	1.226	1.914	0.68	1.096	0	0.275	2.481	0.613	0	1.804	20.544	21.6534
167	0.605	0.654	0.873	0.82	3.539	0.148	0.491	0.531	0.427	1.442	0.469	1.228	1.923	0.615	0.957	0.062	0.273	2.354	0.592	0	1.906	19.909	20.9841
168	0.597	0.605	0.881	0.864	3.489	0.18	0.538	0.552	0.474	1.484	0.421	1.206	1.895	0.562	1.066	0.068	0.278	2.361	0.547	0	1.897	19.965	21.0431
169	0.694	0.539	0.962	0.587	3.089	0.071	0.481	0.501	0.677	1.34	0.386	1.143	1.706	0.466	0.942	0.054	0.112	2.157	0.509	0	1.683	18.099	19.0763
170	0.633	0.636	1.03	0.888	3.369	0.182	0.505	0.554	0.75	1.432	0.429	1.197	1.872	0.428	0.957	0.095	0.121	2.299	0.521	0.114	1.921	19.933	21.0094
171	0.511	0.596	0.971	0.793	3.092	0.216	0.472	0.501	0.569	1.36	0.413	1.106	1.73	0.566	0.942	0.092	0.071	2.227	0.51	0.252	1.806	18.796	19.811
172	0.785	0.716	0.992	0.734	3.353	0.145	0.471	0.529	0.772	1.434	0.436	1.213	1.896	0.507	1.011	0.078	0.14	2.358	0.579	0	2.006	20.155	21.2434
173	0.732	0.549	0.893	0.606	3.098	0.167	0.448	0.454	0.36	1.272	0.406	1.008	1.683	0.405	0.909	0.048	0.301	2.122	0.136	0	1.645	17.242	18.1731
174	0.55	0.508	0.853	0.687	2.762	0.275	0.443	0.415	0.565	1.207	0.341	0.986	1.63	0.44	0.817	0.045	0.23	2.019	0.515	0	1.46	16.748	17.6524
175	0.571	0.548	0.859	0.633	2.788	0.134	0.362	0.403	0.494	1.179	0.348	0.928	1.374	0.444	0.774	0.065	0.063	1.939	0.474	0.219	1.565	16.164	17.0369
176	0.83	0.641	1.153	0.747	3.713	0.114	0.544	0.615	0.679	1.551	0.474	1.234	1.808	0.546	1.039	0.084	0.267	2.479	0.609	0	1.989	21.116	22.2563
177	0.62	0.555	0.983	0.638	2.842	0.146	0.422	0.435	0.502	1.236	0.363	1.008	1.545	0.487	0.856	0.041	0.063	1.924	0.494	0.24	1.62	17.02	17.9391
178	0.642	0.599	1.006	0.726	3.186	0.072	0.449	0.465	0.53	1.353	0.393	1.087	1.614	0.486	0.898	0.05	0.094	2.116	0.533	0.267	1.715	18.281	19.2682
179	0.636	0.675	1.002	0.719	3.261	0.082	0.391	0.508	0.494	1.307	0.374	1.08	1.614	0.51	0.889	0	0.057	2.124	0.559	0.332	1.744	18.358	19.3493
180	0.849	0.65	1.088	0.703	3.451	0.107	0.502	0.527	0.59	1.419	0.42	1.173	1.801	0.527	0.963	0.06	0.283	2.32	0.537	0	1.749	19.719	20.7838
181	0.665	0.662	0.73	0.692	3.287	0.099	0.418	0.47	0.635	1.339	0.392	1.081	1.614	0.503	0.941	0.053	0.198	2.188	0.542	0	1.71	18.219	19.2028
182	0.521	0.573	0.822	0.69	2.712	0.257	0.386	0.457	0.264	1.239	0.34	0.968	1.503	0.412	0.833	0.053	0.037	1.999	0.536	0.444	1.574	16.62	17.5175
183	0.634	0.504	1.044	0.609	2.945	0.036	0.454	0.433	0.568	1.223	0.342	1.015	1.449	0.465	0.811	0.037	0.108	1.967	0.437	0.082	1.52	16.683	17.5839
184	0.859	0.777	0.957	0.782	3.922	0	0.502	0.564	0.534	1.59	0.453	1.211	1.838	0.565	1.113	0.046	0.388	2.577	0.499	0	2.09	21.267	22.4154
185	0.578	0.48	1.013	0.719	3.025	0.095	0.494	0.451	0.568	1.276	0.363	1.058	1.552	0.432	0.86	0.053	0.1	2.076	0.472	0.178	1.606	17.449	18.3912
186	0.518	0.607	0.895	0.728	3.04	0	0.38	0.426	0.553	1.234	0.347	1.007	1.508	0.409	0.808	0.081	0.08	1.986	0.445	0.232	1.545	16.829	17.7378
187	0.718	0.708	1.15	0.875	3.469	0.134	0.488	0.54	0.72	1.488	0.435	1.256	1.977	0.585	0.991	0.048	0.106	2.399	0.565	0.182	1.817	20.651	21.7662
188	0.795	0.691	1.131	0.744	3.375	0.166	0.501	0.522	0.732	1.505	0.461	1.21	1.766	0.583	0.99	0.071	0.133	2.395	0.473	0.112	1.927	20.283	21.3783
189	0.473	0.52	0.794	0.667	2.609	0.14	0.356	0.438	0.55	1.119	0.334	0.885	1.414	0.426	0.773	0.054	0.092	1.837	0.329	0.115	1.428	15.353	16.1821
190	0.752	0.51	0.949	0.524	3.039	0	0.447	0.414	0.45	1.264	0.369	1.004	1.571	0.461	0.876	0.058	0.068	1.959	0.475	0.3	1.581	17.071	17.9928
191	0.573	0.613	1.135	0.883	3.511	0.168	0.508	0.536	0.677	1.449	0.429	1.132	1.694	0.469	0.959	0.05	0.232	2.365	0.515	0	1.773	19.671	20.7332
192	0.604	0.58	1.007	0.816	3.31	0.172	0.516	0.505	0.736	1.417	0.401	1.236	1.66	0.498	0.957	0.047	0.118	2.233	0.522	0.09	1.802	19.227	20.2653
193	0.811	0.781	1.185	0.829	3.717	0.194	0.508	0.582	0.438	1.62	0.473	1.307	1.925	0.636	1.096	0.033	0.046	2.552	0.669	0.657	2.107	22.166	23.363
194	0.719	0.65	1.036	0.746	3.039	0.159	0.403	0.473	0.664	1.34	0.387	1.066	1.567	0.467	0.898	0.094	0.09	2.124	0.514	0.113	1.688	18.237	19.2218
195	0.78	0.563	1.193	0.825	3.733	0	0.597	0.572	0.686	1.573	0.479	1.237	1.773	0.547	1.036	0.083	0.147	2.486	0.565	0.111	2.022	21.008	22.1424
196	0.558	0.465	0.886	0.71	3.135	0	0.484	0.462	0.39	1.264	0.354	0.971	1.439	0.501	0.812	0.056	0.316	2	0.404	0	1.624	16.831	17.7399
197	0.622	0.575	0.972	0.65	3.169	0	0.421	0.471	0.526	1.291	0.371	1.045	1.546	0.462	0.856	0.06	0.068	2.047	0.457	0.24	1.623	17.472	18.4155
198	0.656	0.615	0.994	0.735	3.07	0.156	0.421	0.481	0.553	1.311	0.377	1.072	1.618	0.486	0.931	0.081	0.074	2.05	0.493	0.311	1.725	18.21	19.1933
199	0.574	0.54	0.943	0.712	3.031	0.099	0.448	0.46	0.516	1.289	0.379	1.021	1.538	0.479	0.851	0.042	0.287	1.947	0.48	0	1.7	17.336	18.2721
200	0.495	0.554	0.815	0.681	2.832	0.244	0.358	0.381	0.345	1.116	0.344	0.942	1.432	0.393	0.765	0.051	0.079	1.775	0.35	0.383	1.406	15.741	16.591
201	0.733	0.682	1.046	0.796	3.396	0.226	0.492	0.554	0.718	1.514	0.423	1.238	1.828	0.596	1.052	0.064	0.274	2.294	0.607	0	1.965	20.498	21.6049
202	0.611	0.541	0.827	0.747	3.059	0.176	0.487	0.441	0.706	1.339	0.399	1.07	1.626	0.514	0.883	0.074	0.189	1.996	0.435	0	1.655	17.775	18.7349
203	0.559	0.502	0.923	0.748	3.218	0	0.451	0.42	0.402	1.255	0.374	1.004	1.553	0.517	0.9	0.067	0.323	2.015	0.504	0	1.65	17.385	18.3238
204	0.646	0.551	0.928	0.769	3.421	0.088	0.52	0.519	0.444	1.424	0.405	1.07	1.674	0.537	0.964	0.074	0.263	2.134	0.439	0	1.804	18.674	19.6824
205	0.765	0.747	1.235	0.824	3.51	0.182	0.476	0.56	0.386	1.559	0.476	1.256	1.819	0.655	1.027	0.049	0.044	2.311	0.606	0.633	1.992	21.112	22.252
206	0.792503	0.618062	1.06319	0.809044	3.51288	0.16241	0.548887	0.581971	0.627085	1.49628	0.470689	1.24063	1.74441	0.568436	1.00303	0.0736862	0.345874	2.34292	0.517307	0	2.0806	20.5999	21.7123
207	1.015	0.672	1.291	0.695	3.848	0.134	0.566	0.624	0.574	1.6	0.5004	1.446	1.929	0.618	1.105	0.102	0.391	2.509	0.519	0	2.352	22.4904	23.7049
208	0.703	0.713	0.978	0.882	3.551	0.142	0.479	0.516	0.887	1.531	0.466	1.297	1.851	0.566	1.1	0.012	0.128	2.417	0.602	0.037	2.249	21.107	22.2468
209	1.047	0.952	1.059	0.836	4.25	0.07	0.491	0.633	0.969	1.798	0.582	1.608	2.196	0.608	1.247	0.097	0.177	2.835	0.652	0.056	2.589	24.752	26.0886
210	1.00901	0.69015	1.35034	0.72653	3.96114	0.13803	0.57352	0.63451	0.63451	1.6478	0.52751	1.49265	1.99983	0.6634	1.12671	0.11235	0.37343	2.54339	0.48792	0	2.39252	23.0852	24.3319
211	0.68591	0.5989	1.04977	0.81699	3.46797	0.17741	0.48929	0.49833	0.62602	1.43962	0.45652	1.29272	1.79218	0.49946	0.99892	0.03842	0.292	2.26452	0.52093	0	1.92439	19.9303	21.0065
212	0.70231	0.59944	0.98044	0.78994	3.39725	0.23114	0.52832	0.51562	0.71374	1.46304	0.46482	1.26619	1.78816	0.6223	0.99187	0.099	0.2159	2.2733	0.29083	0.01397	2.04597	19.9935	21.0732
213	0.60455	0.53788	0.85654	0.74354	3.0736	0.23617	0.43053	0.42115	0.66444	1.27351	0.38646	1.15599	1.62833	0.51528	0.91304	0.08605	0.1243	2.01027	0.49494	0.10396	1.84981	18.1103	19.0883
214	0.65688	0.70686	1.04958	0.83776	3.23323	0.06069	0.39032	0.51765	0.77231	1.42681	0.51051	1.356	1.99087	0.51051	1.06148	0.01904	0.14399	2.162	0.52479	0.02856	1.99563	19.9555	21.0331
215	0.82824	0.72732	1.07416	0.6728	3.23524	0.203	0.39556	0.4814	0.8584	1.41868	0.4408	1.26556	1.7574	0.55332	1.00688	0.22156	0.12876	2.1692	0.51504	0.01972	2.04624	20.0193	21.1003
216	0.8064	0.7536	1.1844	0.8604	3.7944	0.162	0.468	0.5388	0.9084	1.5252	0.4848	1.3536	1.8696	0.6012	1.0896	0.036	0.1092	2.3556	0.5868	0.042	2.1936	21.7236	22.8967
217	0.67711	0.59024	0.95676	0.71519	3.14041	0.20706	0.42602	0.43197	0.65212	1.32685	0.41888	1.19833	1.666	0.46886	0.95557	0.07854	0.11305	2.01824	0.49385	0.13685	1.87425	18.5461	19.5476
218	0.7625	0.64172	1.12972	0.89182	3.7942	0.12444	0.56974	0.55632	0.81984	1.60308	0.5063	1.39812	1.9215	0.57828	1.1041	0.07808	0.10736	2.4949	0.56364	0.1159	2.2936	22.0552	23.2461
219	0.85786	0.67378	1.07262	0.7257	3.6403	0.16284	0.4956	0.52628	0.7375	1.51984	0.50032	1.32396	1.81602	0.5605	1.0797	0.0826	0.2183	2.39068	0.55578	0.02242	2.12754	21.0901	22.229
220	0.6785	0.56404	0.87674	0.6372	3.04322	0.19352	0.41064	0.41182	0.67968	1.2449	0.40592	1.12218	1.54462	0.45784	0.87202	0.04602	0.08496	1.96706	0.4661	0.09912	1.7641	17.5702	18.519
221	0.71004	0.79666	1.1285	0.90402	3.64414	0.2013	0.44774	0.502	0.71492	1.56282	0.48068	1.40178	1.9154	0.55144	1.098	0.10614	0.305	2.39486	0.49532	0	2.10816	21.4689	22.6282
222	0.67235	0.58905	0.98175	0.78659	3.37484	0.19278	0.49742	0.49147	0.68187	1.40182	0.45696	1.25783	1.75763	0.55692	1.01507	0.09044	0.24157	2.21578	0.53907	0.01547	1.98492	19.8016	20.8709
223	0.6996	0.7308	0.9168	0.7536	3.1944	0.2472	0.39	0.4764	0.3576	1.368	0.4452	1.2084	1.7268	0.5748	0.9852	0.042	0.0312	2.2104	0.5916	0.612	1.962	19.524	20.5783
224	0.64875	0.615	0.9675	0.83	3.4175	0.19625	0.4975	0.5	0.7975	1.3925	0.4525	1.24	1.71375	0.5125	0.975	0.06	0.13125	2.19875	0.52875	0.02375	1.97875	19.6775	20.7401
225	0.6288	0.6228	1.0524	0.7392	3.156	0.144	0.4332	0.468	0.4536	1.32	0.4212	1.1292	1.5684	0.5136	0.9288	0.0504	0.0576	2.0568	0.5052	0.402	1.8696	18.5208	19.5209
226	0.76545	0.57645	0.94365	0.69795	3.31695	0.19575	0.5103	0.4806	0.50355	1.4283	0.4509	1.2123	1.73475	0.56565	1.0044	0.09585	0.165	2.214	0.54945	0	1.99665	19.4079	20.4559
227	0.61098	0.5457	0.94758	0.74868	3.14874	0.13464	0.4896	0.4539	0.56406	1.33518	0.43554	1.18014	1.732	0.4794	0.94452	0.051	0.04998	2.05938	0.48552	0.28356	1.8666	18.5467	19.5482
228	0.82636	0.83658	0.99718	0.8687	3.91426	0.19418	0.48326	0.57232	0.92856	1.66294	0.49348	1.47752	2.09656	0.6862	1.19574	0.01022	0.2263	2.57398	0.71102	0.03066	2.19438	22.9804	24.2213
229	0.69608	0.66444	0.8814	0.63958	3.15948	0.17515	0.41584	0.44974	0.60003	1.34131	0.42714	1.16842	1.63398	0.46443	0.9379	0.07458	0.158	2.08598	0.55031	0.25764	1.88484	18.6663	19.6742
230	0.643	0.574	0.858	0.598	2.779	0.124	0.336	0.386	0.555	1.172	0.35	1.068	1.491	0.448	0.875	0.071	0.069	1.8	0.446	0.216	1.636	16.495	17.3857
231	0.651	0.451	0.785	0.577	2.776	0.115	0.415	0.405	0.406	1.161	0.362	1.039	1.44	0.408	0.816	0.034	0.295	1.772	0.415	0	1.668	15.991	16.8545
232	0.594	0.54	0.689	0.479	2.35	0.229	0.29	0.359	0.526	1.0285	0.321	0.906	1.285	0.398	0.735	0.057	0.049	1.627	0.412	0.165	1.445	14.4845	15.2667
233	0.699	0.642	1.092	0.665	3.034	0.133	0.385	0.454	0.659	1.28	0.412	1.175	1.598	0.532	0.894	0.054	0.1	1.937	0.529	0.126	1.834	18.234	19.2186
234	0.592	0.507	0.823	0.496	2.546	0.118	0.311	0.342	0.386	1.013	0.325	0.929	1.27	0.447	0.714	0	0.045	1.594	0.384	0.278	1.447	14.567	15.3536
235	0.964	0.499	0.841	0.43	3.206	0.19	0.473	0.487	0.421	1.303	0.427	1.149	1.601	0.512	0.894	0.047	0.263	2.038	0.357	0	1.864	17.966	18.9362
236	0.549	0.517	0.718	0.517	2.66	0.188	0.293	0.324	0.273	0.998	0.31	0.95	1.297	0.357	0.693	0	0.035	1.599	0.412	0.454	1.425	14.569	15.3557
237	0.44	0.406	0.505	0.513	2.208	0.132	0.26	0.298	0.562	0.921	0.258	0.831	1.198	0.372	0.659	0.019	0.099	1.401	0.362	0.015	1.16	12.619	13.3004
238	0.586	0.642	0.876	0.755	3.054	0.262	0.39	0.428	0.488	1.295	0.405	1.129	1.637	0.482	0.938	0.072	0.042	2.036	0.515	0.383	1.881	18.296	19.284
239	0.693	0.469	0.738	0.478	2.605	0.185	0.372	0.387	0.58	1.119	0.348	0.985	1.369	0.41	0.756	0.07	0.126	1.754	0.41	0.035	1.516	15.405	16.2369
240	0.618	0.542	0.854	0.768	3.16	0.213	0.468	0.464	0.711	1.317	0.415	1.172	1.626	0.47	0.908	0.09	0.156	2.073	0.383	0.019	1.872	18.299	19.2871
241	0.771	0.665	0.887	0.629	2.913	0.15	0.375	0.438	0.647	1.283	0.412	1.197	1.625	0.416	0.9	0.077	0.08	2.058	0.445	0.192	1.814	17.974	18.9446
242	0.897	0.553	0.977	0.576	3.407	0.197	0.519	0.526	0.6	1.429	0.445	1.249	1.746	0.464	1	0.05	0.319	2.28	0.487	0	1.753	19.474	20.5256
243	0.483	0.431	0.716	0.629	2.685	0.216	0.382	0.358	0.612	1.068	0.32	0.938	1.37	0.411	0.752	0	0.133	1.704	0.45	0.021	1.513	15.192	16.0124
244	0.614	0.672	0.943	0.716	3.024	0.171	0.354	0.419	0.47	1.27	0.377	1.144	1.611	0.486	0.9	0.08	0.069	1.982	0.503	0.375	1.789	17.969	18.9393
245	0.546	0.612	0.695	0.758	2.963	0.198	0.368	0.436	0.768	1.223	0.373	1.092	1.587	0.488	0.908	0.069	0.108	1.912	0.528	0.033	1.779	17.444	18.386
246	0.714	0.429	0.735	0.347	2.771	0.028	0.393	0.39	0.473	1.122	0.379	0.985	1.404	0.492	0.815	0	0.222	1.723	0.323	0	1.455	15.2	16.0208
247	0.946	0.784	1.221	0.356	3.587	0.237	0.465	0.53	0.895	1.618	0.571	1.431	1.985	0.661	1.136	0.095	0.178	2.483	0.516	0.113	2.153	21.961	23.1469
248	0.5115	0.55	0.7953	0.638	2.8721	0.2321	0.3377	0.3652	0.1375	1.078	0.3344	1.0186	1.3959	0.4323	0.7403	0	0.0099	1.6962	0.4059	0.567	1.4839	15.6018	16.4443
249	0.429	0.506	0.7293	0.6633	2.6708	0.3091	0.3179	0.352	0.0935	1.0483	0.3192	0.9691	1.3662	0.4103	0.7326	0	0.0275	1.6247	0.3916	0.584	1.3739	14.9183	15.7239
250	0.44	0.441	0.649	0.671	2.388	0.254	0.393	0.369	0.287	1.06	0.337	0.907	1.386	0.337	0.746	0.062	0.184	1.79	0.379	0.038	1.476	14.594	15.3821
251	0.482	0.388	0.739	0.608	2.399	0.122	0.419	0.358	0.456	1.044	0.352	1.003	1.38	0.444	0.763	0.044	0.083	1.668	0.433	0.244	1.6	15.029	15.8406
252	0.613	0.594	1.13	0.835	3.189	0.164	0.469	0.48	0.692	1.364	0.42	1.241	1.681	0.521	0.94	0.071	0.092	2.112	0.435	0.107	1.973	19.123	20.1556
253	0.666	0.713	1.057	0.783	3.243	0.205	0.428	0.475	0.618	1.416	0.468	1.282	1.718	0.602	1.01	0.093	0.086	2.245	0.516	0.244	2.026	19.894	20.9683
254	0.568	0.582	0.776	0.685	2.989	0.204	0.387	0.421	0.65	1.237	0.386	1.083	1.597	0.512	0.883	0	0.116	1.989	0.467	0.072	1.771	17.375	18.3132
255	0.408	0.392	0.677	0.605	2.209	0.259	0.349	0.343	0.437	0.986	0.306	0.895	1.231	0.389	0.673	0.078	0.062	1.502	0.319	0.126	1.399	13.645	14.3818
256	0.529	0.594	0.856	0.636	2.685	0.173	0.324	0.38	0.483	1.126	0.35	1.047	1.414	0.496	0.786	0.041	0.059	1.729	0.461	0.224	1.62	16.013	16.8777
257	0.495	0.582	0.77	0.625	2.526	0.168	0.297	0.386	0.199	1.058	0.314	1.003	1.413	0.489	0.747	0.062	0.022	1.647	0.453	0.513	1.521	15.29	16.1157
258	0.449	0.634	0.748	0.78	2.816	0.208	0.33	0.403	0.434	1.174	0.357	1.095	1.595	0.579	0.864	0.025	0.029	1.818	0.551	0.378	1.72	16.987	17.9043
259	0.441	0.528	0.716	0.61	2.445	0.276	0.294	0.352	0.405	0.993	0.314	0.947	1.305	0.463	0.689	0	0.033	1.55	0.444	0.258	1.434	14.497	15.2798
260	0.522	0.458	0.736	0.573	2.521	0.199	0.369	0.367	0.548	1.075	0.345	0.986	1.389	0.424	0.777	0.03	0.16	1.676	0.467	0	1.521	15.143	15.9607
261	0.544	0.497	0.704	0.576	2.611	0.207	0.352	0.368	0.334	1.09	0.336	0.982	1.409	0.435	0.777	0	0.145	1.684	0.183	0	1.577	14.811	15.6108
262	0.361	0.318	0.498	0.456	1.876	0.13	0.291	0.275	0.322	0.791	0.254	0.735	1.032	0.317	0.54	0.067	0.163	1.203	0.323	0	1.139	11.091	11.6899
263	0.567	0.326	0.553	0.326	1.98	0.167	0.383	0.341	0.383	0.799	0.229	0.976	1.235	0.342	0.58	0	0.082	1.289	0.322	0.091	1.664	12.635	13.3173
264	0.578	0.587	0.778	0.633	2.8204	0.253	0.4026	0.429	0.451	1.1528	0.374	1.1352	1.5158	0.4488	0.93984	0.033	0.1122	1.8502	0.4972	0.2178	1.803	17.0118	17.9305
265	0.572	0.654	0.888	0.864	3.368	0.332	0.428	0.474	0.16	1.396	0.508	1.286	1.87	0.52	1.044	0	0.038	2.164	0.634	0.878	1.794	19.872	20.9451
266	0.64	0.746	1.064	0.782	3.198	0.266	0.41	0.512	0.228	1.388	0.416	1.32	1.79	0.57	1.0824	0.06	0.03	2.088	0.554	0.784	2.114	20.0424	21.1247
267	0.533	0.609	0.924	0.687	2.773	0.177	0.359	0.422	0.402	1.161	0.367	1.085	1.458	0.461	0.9396	0.084	0.077	1.805	0.444	0.32	1.735	16.8226	17.731
268	0.604	0.696	1	0.774	3.168	0.186	0.414	0.482	0.51	1.302	0.414	1.284	1.704	0.552	1.0512	0.092	0.064	2.05	0.52	0.42	2.064	19.3512	20.3962
269	0.498	0.533	0.825	0.699	2.867	0.147	0.393	0.402	0.405	1.152	0.364	1.086	1.499	0.481	0.9528	0.031	0.129	1.795	0.406	0.293	1.706	16.6638	17.5636
270	0.525	0.539	0.793	0.576	2.602	0.223	0.349	0.39	0.205	1.082	0.356	1.038	1.413	0.446	0.868	0.048	0.023	1.672	0.466	0.579	1.581	15.774	16.6258
271	0.522	0.606	0.834	0.69	2.769	0.303	0.39	0.417	0.285	1.185	0.372	1.2	1.593	0.474	0.9072	0	0.036	1.827	0.462	0.483	1.938	17.2932	18.227
